# Supplementary material for: MALDI-TOF mass spectrometry of saliva samples as a prognostic tool for COVID-19
Source: J Oral Microbiol. 2022 Feb 27;14(1):2043651. doi: 10.1080/20002297.2022.2043651 (PMC8890567; doi:10.1080/20002297.2022.2043651)
Supplement: Supplemental Material [file ZJOM_A_2043651_SM3678.xlsx]

## Sheet: Sup. Table 1
Sup Table 1: Age and sex values for the control samples used in this work.
ID	Sex	Age
26	F	20
21	F	22
28	F	23
17	M	25
25	M	25
34	M	26
22	M	27
33	F	27
23	F	29
31	M	30
16	M	32
27	M	34
18	F	35
15	M	37
4	F	38
7	M	38
1	F	39
9	F	39
30	F	39
8	M	40
20	F	40
32	M	41
19	F	42
35	M	42
24	F	43
29	F	43
0	M	45
6	M	47
14	F	47
3	M	50
5	F	50
10	F	51
13	F	56
2	F	60
11	M	61
12	M	64
	Infected		Control		Total		p(1)
Patients Characteristics	N	%	N	%	N	%
Sex
Male	110	0.561	17	47,2%	127	1	0.083
Female	86	0.439	19	52,8%	105	1
Age
<40	43	0.219	19	52,3%	62	1	<0.001*
≥40	153	0.781	17	47,2%	170	1

## Sheet: Sup. Table 2
Sup. Table 4: Mean metrics obtained from the four folds of the infected versus control classification. "Sd" stands for standard deviation.
Mean	Method	Sensitivity	Sd.sens	Specificity	Sd.spec	Accuracy (Balanced)	Sd.acc	Kappa	Sd.kappa	ROC	Sd.ROC
	SVM_P	0.922619	0.089879	0.936088	0.0411648	0.929353	0.065371	0.78566	0.166944	0.9825	0.005
	SVM_R	0.886508	0.084127	0.95583	0.0277065	0.921169	0.0475705	0.818331	0.0994259	0.9725	0.005
	GBM	0.825	0.236291	0.84486	0.0314612	0.83493	0.131443	0.400904	0.198007	0.91	0.0559762
	NNET	0.725	0.485627	0.892701	0.0896718	0.710636	0.473863	0.561905	0.404746	0.8575	0.258376
	NB	0.762581	0.10185	0.94916	0.0601354	0.85587	0.0696003	0.714122	0.17002	-	-
	RF	0.91875	0.0986893	0.891589	0.035166	0.905169	0.0510075	0.623134	0.125033	0.98	0.00816497

## Sheet: Sup. Table 3
Sup. Table 3: Metrics obtained from the model training of the four folds.
Method	Sensitivity	Specificity	Accuracy	Kappa	ROC
SVM_P	1	0.970588	0.985294	0.926316	0.98	Fold 1
SVM_R	1	0.970588	0.985294	0.926316	0.97
gbm	0.5	0.8	0.65	0.112676	0.9
nnet	0.9	1	0.95	0.932039	0.99
nb	0.818182	1	0.909091	0.869159	-
rf	0.875	0.941176	0.908088	0.778947	0.98
SVM_P	0.857143	0.914286	0.885714	0.692308	0.99	Fold 2
SVM_R	0.8	0.96875	0.884375	0.796117	0.98
gbm	1	0.868421	0.934211	0.556962	0.89
nnet	1	0.868421	0.934211	0.556962	0.98
nb	0.75	1	0.875	0.810811	-
rf	1	0.891892	0.945946	0.662651	0.99
SVM_P	0.833333	0.888889	0.861111	0.597701	0.98	Fold 3
SVM_R	0.857143	0.914286	0.885714	0.692308	0.97
gbm	0.8	0.864865	0.832432	0.493976	0.99
nnet	0	0.785714	0	0	0.47
nb	0.857143	0.914286	0.885714	0.692308	-
rf	0.8	0.864865	0.832432	0.493976	0.97
SVM_P	1	0.970588	0.985294	0.926316	0.98	Fold 4
SVM_R	0.888889	0.969697	0.929293	0.858586	0.97
gbm	1	0.846154	0.923077	0.44	0.86
nnet	1	0.916667	0.958333	0.758621	0.99
nb	0.625	0.882353	0.753676	0.48421	-
rf	1	0.868421	0.934211	0.556962	0.98

## Sheet: Sup. Table 4
Sup. Table 4: Best hyper parameters in each fold.
Method	Hyperparameters	Best values
SVM-P	degree	3	Fold 1
	scale	0.00294345
	C	0.81432
SVM-R	sigma	0.00454566
	C	215.982
GBM	n trees	3338
	interaction depth	10
	shrinkage	0.152816
	n minobsinnode	15
NNET	size	3
	decay	0.000540342
NB	fL	0
	usekernel	TRUE
	adjust	1
RF	mtry	4
SVM-P	degree	3	Fold 2
	scale	0.00575968
	C	574.898
SVM-R	sigma	0.00486073
	C	540.34
GBM	n trees	1451
	interaction depth	9
	shrinkage	0.382381
	n minobsinnode	6
NNET	size	8
	decay	0.00261848
NB	fL	0
	usekernel	TRUE
	adjust	1
RF	mtry	5
SVM-P	degree	3	Fold 3
	scale	1.89295e-05
	C	23.5013
SVM-R	sigma	0.00124455
	C	4.42018
GBM	n trees	1493
	interaction depth	9
	shrinkage	0.169578
	n minobsinnode	13
NNET	size	7
	decay	0.0580336
NB	fL	0
	usekernel	TRUE
	adjust	1
RF	mtry	10
SVM-P	degree	2	Fold 4
	scale	0.0242645
	C	91.7819
SVM-R	sigma	0.00204691
	C	9.06449
GBM	n trees	1480
	interaction depth	8
	shrinkage	0.322197
	n minobsinnode	7
NNET	size	1
	decay	0.00268381
NB	fL	0
	usekernel	TRUE
	adjust	1
RF	mtry	2

## Sheet: Sup. Table 5
Sup. Table 5: Peaks selected for infected versus control classification after normality assesment and wilcoxon rank sum test, and after information gain filtering.
Peaks after normality and wilcoxon						Ig filtered peaks
1207	2.40799e-05					Peaks	Attribute importance	q-value
1229	7.84279e-06					1633	0.243074	8.38901e-10
1239	0.0385331					1361	0.194165	1.72447e-08
1250	9.61786e-05					1812	0.170691	9.5112e-09
1261	1.23197e-05					1769	0.166879	9.5112e-09
1288	7.44248e-05					2858	0.14364	6.1385e-07
1315	0.0207911					1708	0.139416	2.36366e-06
1324	0.0051706					1402	0.138041	1.56537e-07
1340	0.000724428					1548	0.132882	1.56537e-07
1361	1.72447e-08					2490	0.132171	0.00012768
1389	0.0482442					3451	0.127153	5.36873e-05
1402	1.56537e-07					2047	0.126216	4.46664e-06
1418	0.0126218					2875	0.124901	3.65701e-07
1439	7.9879e-07					1627	0.121327	3.50745e-07
1476	0.00210616					2447	0.120923	4.76439e-06
1494	0.00012768					2694	0.120923	3.50745e-07
1521	0.0186077					1953	0.109884	7.84738e-06
1532	0.0402516					1576	0.108631	7.84279e-06
1548	1.56537e-07					6822	0.104808	8.98365e-07
1576	7.84279e-06					1990	0.102952	5.28372e-06
1612	0.000577275					2897	0.0990365	0.000146693
1627	3.50745e-07					1439	0.0966029	7.9879e-07
1633	8.38901e-10					1650	0.0966029	6.43538e-05
1650	6.43538e-05					2098	0.0954088	0.000203265
1708	2.36366e-06					2301	0.0921089	5.13952e-07
1724	1.51313e-05					2679	0.0918415	7.9879e-07
1769	9.5112e-09					3266	0.0900086	1.24644e-05
1796	0.000644489					1840	0.0891863	0.000630613
1812	9.5112e-09					5351	0.0871079	0.000177494
1840	0.000630613					1849	0.0854992	0.000114365
1849	0.000114365					1250	0.0831295	9.61786e-05
1878	0.0205892					1724	0.0823741	1.51313e-05
1953	7.84738e-06					1288	0.0814829	7.44248e-05
1963	0.0180145					1796	0.0813164	0.000644489
1990	5.28372e-06					2379	0.0813164	7.84279e-06
2002	0.00861326					2262	0.0779356	0.0402516
2047	4.46664e-06					4163	0.0779356	0.00852257
2070	0.0341692					2657	0.0768562	2.54408e-05
2081	0.0307788					4243	0.0749216	0.00175555
2098	0.000203265					7373	0.0736326	4.46664e-06
2134	0.0402516					1207	0.0732275	2.40799e-05
2159	0.00998443					1229	0.07289	7.84279e-06
2198	0.000314238					1261	0.0728673	1.23197e-05
2262	0.0402516					2340	0.071277	8.8131e-06
2284	0.00682728					2159	0.0701608	0.00998443
2301	5.13952e-07					2198	0.0701608	0.000314238
2340	8.8131e-06					3286	0.0686968	0.000214994
2354	0.00320311					5463	0.0675783	0.000251115
2379	7.84279e-06					3099	0.0668967	0.000644489
2447	4.76439e-06					1612	0.0663011	0.000577275
2490	0.00012768					4191	0.0633787	0.001747
2597	0.000765468					1494	0.0630364	0.00012768
2657	2.54408e-05					3244	0.0630364	0.000426593
2679	7.9879e-07					3353	0.0623672	0.000101993
2694	3.50745e-07					1340	0.0622944	0.000724428
2774	0.00748451					4217	0.0607528	6.43538e-05
2839	0.00325997					1532	0.0605362	0.0402516
2858	6.1385e-07					3226	0.0604378	0.000191489
2875	3.65701e-07					3012	0.0599018	0.000114365
2897	0.000146693					4282	0.0591885	0.000395958
3012	0.000114365					3433	0.0582647	0.00011647
3041	0.0334105					2597	0.058032	0.000765468
3099	0.000644489					5260	0.0573458	0.000724428
3138	0.0051706					2354	0.0570203	0.00320311
3151	0.00142004					2284	0.056126	0.00682728
3192	0.0306357					3782	0.0558907	0.0186077
3226	0.000191489					3138	0.0546376	0.0051706
3244	0.000426593					5503	0.0524662	0.00117807
3266	1.24644e-05					1239	0.0519499	0.0385331
3286	0.000214994					4116	0.0501631	0.00668067
3304	0.0482442					3151	0.0493322	0.00142004
3353	0.000101993					4531	0.0481219	0.0200272
3433	0.00011647					4495	0.048109	0.000951613
3451	5.36873e-05
3627	0.0402516
3782	0.0186077
4034	0.0113439
4047	0.00748451
4116	0.00668067
4163	0.00852257
4191	0.001747
4217	6.43538e-05
4243	0.00175555
4282	0.000395958
4495	0.000951613
4531	0.0200272
4659	0.0272404
4776	0.0273763
5063	0.0363781
5225	0.00986853
5260	0.000724428
5351	0.000177494
5463	0.000251115
5503	0.00117807
5650	0.0240345
6292	0.0482442
6822	8.98365e-07
7373	4.46664e-06
7451	0.00316406

## Sheet: Sup. Table 6
Sup. Table 5: Mean metrics obtained for each fold of the model training for mild versus severe classification
Mean	Method	Sensitivity	Sd.sens	Specificity	Sd.spec	Accuracy	Sd.acc	Kappa	Sd.kappa	ROC	Sd.ROC
	SVM_P	0.909036	0.0922173	0.8125	0.127041	0.855518	0.0648254	0.695699	0.147487	0.925	0.0238048
	SVM_R	0.915765	0.0801036	0.851461	0.133824	0.885821	0.0854818	0.758531	0.184281	0.9225	0.0221736
	GBM	0.892857	0.0835258	0.802997	0.184988	0.825911	0.0752159	0.641203	0.140058	0.9325	0.0287228
	NNET	0.873254	0.115059	0.837582	0.126685	0.840589	0.0684997	0.654502	0.158384	0.895	0.0208167
	NB	0.838522	0.0392393	0.757673	0.16872	0.795803	0.0778216	0.574288	0.152848	0.87	0.0282843
	RF	0.801094	0.0646953	0.843344	0.134453	0.802696	0.0543445	0.561913	0.131655	0.9	0.0182574

## Sheet: Sup. Table 7
Sup. Table 7: Metrics obtained from the four folds of the training step for mild versus severe classification.
Method	Sensitivity	Specificity	Accuracy	Kappa	ROC
SVM_P	0.909091	1	0.939394	0.869565	0.93	Fold 1
SVM_R	0.909091	1	0.939394	0.869565	0.93
gbm	0.904762	0.916667	0.909091	0.807018	0.9
nnet	0.769231	1	0.818182	0.585774	0.89
nb	0.869565	1	0.909091	0.801603	0.83
rf	0.740741	1	0.787879	0.509554	0.89
SVM_P	0.782609	0.777778	0.78125	0.508772	0.94	Fold 2
SVM_R	0.809524	0.727273	0.78125	0.525424	0.94
gbm	0.8	1	0.84375	0.636364	0.97
nnet	0.782609	0.777778	0.78125	0.508772	0.92
nb	0.809524	0.727273	0.78125	0.525424	0.89
rf	0.75	0.75	0.75	0.428571	0.92
SVM_P	1	0.722222	0.848485	0.702703	0.89	Fold 3
SVM_R	1	0.928571	0.969697	0.937381	0.89
gbm	0.866667	0.611111	0.727273	0.464865	0.93
nnet	1	0.866667	0.939394	0.876405	0.87
nb	0.8	0.692308	0.757576	0.492308	0.87
rf	0.863636	0.909091	0.878788	0.73913	0.91
SVM_P	0.944444	0.75	0.852941	0.701754	0.94	Fold 4
SVM_R	0.944444	0.75	0.852941	0.701754	0.93
gbm	1	0.684211	0.823529	0.656566	0.93
nnet	0.941176	0.705882	0.823529	0.647059	0.9
nb	0.875	0.611111	0.735294	0.477816	0.89
rf	0.85	0.714286	0.794118	0.570397	0.88

## Sheet: Sup. Table 8
Sup. Table 8: Best hyperparameters obtained from the four folds of the training step for mild versus severe classification.
Method	Hyperparameters	Best values
SVM-P	degree	2	Fold 1
	scale	2.53841e-05
	C	684.089
SVM-R	sigma	0.00480911
	C	2.41838
GBM	n trees	4086
	interaction depth	9
	shrinkage	0.0604489
	n minobsinnode	19
NNET	size	1
	decay	0.000417362
NB	fL	0
	usekernel	FALSE
	adjust	1
RF	mtry	2
SVM-P	degree	2	Fold 2
	scale	0.000311576
	C	16.7686
SVM-R	sigma	0.00340004
	C	2.18134
GBM	n trees	559
	interaction depth	2
	shrinkage	0.136603
	n minobsinnode	11
NNET	size	4
	decay	3.009e-05
NB	fL	0
	usekernel	FALSE
	adjust	1
RF	mtry	7
SVM-P	degree	1	Fold 3
	scale	0.000102507
	C	0.288278
SVM-R	sigma	0.00332918
	C	0.891598
GBM	n trees	4493
	interaction depth	9
	shrinkage	0.0507249
	n minobsinnode	6
NNET	size	3
	decay	2.3322e-05
NB	fL	0
	usekernel	TRUE
	adjust	1
RF	mtry	1
SVM-P	degree	3	Fold 4
	scale	0.00413917
	C	0.925968
SVM-R	sigma	0.00312157
	C	2.50211
GBM	n trees	573
	interaction depth	9
	shrinkage	0.233942
	n minobsinnode	19
NNET	size	8
	decay	2.43707e-05
NB	fL	0
	usekernel	FALSE
	adjust	1
RF	mtry	6

## Sheet: Sup. Table 9
Sup. Table 5: Peaks selected for mild versus severe classification after normality assesment and wilcoxon rank sum test, and after information gain filtering.
Peaks after normality and wilcoxon	q-value			Ig filtered peaks
1523	0.0321782			Peaks	Attribute importance	q-value
1715	0.00309297			4284	0.135158	2.20982e-05
1740	0.000795863			3983	0.114135	9.71956e-05
1962	0.0196548			4306	0.113236	8.65016e-05
1989	0.0292387			4266	0.111561	0.00179836
2100	0.00161322			2981	0.105604	8.65016e-05
2394	0.00348227			5719	0.0922612	0.00161126
2461	0.00763484			7738	0.0922358	0.000278572
2551	0.0292387			4494	0.0854569	0.000760071
2822	0.000916063			4804	0.0844837	0.000760071
2926	0.0476587			2822	0.0812651	0.000916063
2981	8.65016e-05			6822	0.0790169	0.0290156
3044	0.00673674			5485	0.0750749	0.000598696
3069	0.0292387			4773	0.0750365	0.00161322
3225	0.0105869			9800	0.0742722	0.00229929
3519	0.0301569			1715	0.0734519	0.00309297
3983	9.71956e-05			2394	0.0723894	0.00348227
4266	0.00179836			1740	0.0713071	0.000795863
4284	2.20982e-05			5083	0.0701231	0.00103592
4306	8.65016e-05			5793	0.0687939	0.0292387
4374	0.00311857			8564	0.0686756	0.00234689
4394	0.000760071			4475	0.0677524	0.000916063
4411	0.0259863			5276	0.0625263	0.00348227
4475	0.000916063			4394	0.0623684	0.000760071
4494	0.000760071			2100	0.0615566	0.00161322
4531	0.0196548			2926	0.0607836	0.0476587
4659	0.00161322			4411	0.0528172	0.0259863
4773	0.00161322
4786	0.0220702
4804	0.000760071
5083	0.00103592
5114	0.0292387
5276	0.00348227
5485	0.000598696
5528	0.00673674
5719	0.00161126
5759	0.0292387
5793	0.0292387
5813	0.0159675
6025	0.0274091
6822	0.0290156
7738	0.000278572
8564	0.00234689
9800	0.00229929
